# Supplementary material for: Knowledge, Attitudes, and Practices Among Parents Regarding Childhood Obesity in the United Arab Emirates: A Cross-Sectional Study
Source: Int J Environ Res Public Health. 2025 Feb 18;22(2):309. doi: 10.3390/ijerph22020309 (PMC11855547; doi:10.3390/ijerph22020309)
Supplement: Supplementary file 1 [file ijerph-22-00309-s001.zip]

Archive with 1 entries (1 files):
- ijerph-3440867-supplementary.pdf
